# Supplementary material for: Association between Coffee Consumption, Caffeine Intake, and Metabolic Syndrome Severity in Patients with Self-Reported Rheumatoid Arthritis: National Health and Nutrition Examination Survey 2003–2018
Source: Nutrients. 2022 Dec 26;15(1):107. doi: 10.3390/nu15010107 (PMC9824592; doi:10.3390/nu15010107)
Supplement: Supplementary file 1 [file nutrients-15-00107-s001.zip]

Archive with 1 entries (1 files):
- nutrients-2022169-supplementary.pdf
